# Supplementary material for: Mind-Personality Relations from Childhood to Early Adulthood
Source: J Intell. 2018 Dec 6;6(4):51. doi: 10.3390/jintelligence6040051 (PMC6480795; doi:10.3390/jintelligence6040051)
Supplement: Supplementary file 1 [file jintelligence-06-00051-s001.zip]

Archive with 2 entries (2 files):
- Supplementary_1_Tables.docx
- Supplementary_2_Codes for SEM models.docx
